# Supplementary material for: Descriptions of three new species of the genus Stenodyneriellus Giordani Soika with keys to some related species (Hymenoptera, Vespidae, Eumeninae)
Source: Zookeys. 2019 Jan 28;(820):71–81. doi: 10.3897/zookeys.820.32167 (PMC6361870; doi:10.3897/zookeys.820.32167)
Supplement: XML Treatment for Stenodyneriellus angustus [file zookeys.820.32167-treatment1.xml]

<!DOCTYPE tp:taxon-treatment
  PUBLIC "-//TaxonX//DTD Taxonomic Treatment Publishing DTD v0 20100105//EN" "tax-treatment-NSO.dtd">
<tp:taxon-treatment xmlns:tp="http://www.plazi.org/taxpub"><tp:treatment-meta><kwd-group><label>Taxon classification</label><kwd><named-content xmlns:xlink="http://www.w3.org/1999/xlink" content-type="kingdom">Animalia</named-content></kwd><kwd><named-content xmlns:xlink="http://www.w3.org/1999/xlink" content-type="order">Hymenoptera</named-content></kwd><kwd><named-content xmlns:xlink="http://www.w3.org/1999/xlink" content-type="family">Vespidae</named-content></kwd></kwd-group><mixed-citation publication-type="journal"><person-group><name><surname>Li</surname><given-names>Ting-Jing</given-names></name><name><surname>Carpenter</surname><given-names>James M.</given-names></name></person-group><article-title>Descriptions of three new species of the genus <italic><tp:taxon-name><tp:taxon-name-part taxon-name-part-type="genus" reg="Stenodyneriellus">Stenodyneriellus</tp:taxon-name-part></tp:taxon-name></italic> Giordani Soika with keys to some related species (<tp:taxon-name><tp:taxon-name-part taxon-name-part-type="order">Hymenoptera</tp:taxon-name-part></tp:taxon-name>, <tp:taxon-name><tp:taxon-name-part taxon-name-part-type="family">Vespidae</tp:taxon-name-part></tp:taxon-name>, <tp:taxon-name><tp:taxon-name-part taxon-name-part-type="subfamily">Eumeninae</tp:taxon-name-part></tp:taxon-name>)</article-title><source>Zookeys</source><day>28</day><month>1</month><year>2019</year><volume>2019</volume><issue>820</issue><fpage>71</fpage><lpage>81</lpage><pub-id pub-id-type="doi">10.3897/zookeys.820.32167</pub-id></mixed-citation></tp:treatment-meta><tp:nomenclature><tp:taxon-name>
            <tp:taxon-name-part taxon-name-part-type="genus" reg="Stenodyneriellus">Stenodyneriellus</tp:taxon-name-part>
            <tp:taxon-name-part taxon-name-part-type="species" reg="angustus">angustus</tp:taxon-name-part>
            <object-id xmlns:xlink="http://www.w3.org/1999/xlink" content-type="zoobank" xlink:type="simple">http://zoobank.org/E5B7D72E-656C-4E48-9DD7-9D25320F63CE</object-id>
          </tp:taxon-name><tp:taxon-status xmlns:xlink="http://www.w3.org/1999/xlink" xlink:type="simple">sp. n.</tp:taxon-status><xref ref-type="fig" rid="F1">Figs 1–4</xref></tp:nomenclature><tp:treatment-sec sec-type="material" id="SECID0ERFAC"><title>Material examined.</title><p>Holotype, ♀, Thailand: Chiang Mai Doi Inthanon NP Vachiratharn Fls, <named-content xmlns:xlink="http://www.w3.org/1999/xlink" content-type="dwc:verbatimCoordinates" xlink:type="simple"><named-content content-type="geo-json" specific-use="{&#34;type&#34;:&#34;Point&#34;,&#34;coordinates&#34;:[98.600802,18.538517]}" id="NCID0E1FAC" xlink:type="simple">18°32.311'N, 98°36.0481'E</named-content></named-content>, 700 m, Malaise trap, 16–24.VIII.2006, Y Areeluck leg., T182, deposited in QSBG.</p></tp:treatment-sec><tp:treatment-sec sec-type="description" id="SECID0E6FAC"><title>Description.</title><p>Female (Fig. <xref ref-type="fig" rid="F1">1</xref>): body length 6.5 mm, forewing length 6.0 mm. Black, with the following parts yellow: basal arched band and apical band on clypeus (Fig. <xref ref-type="fig" rid="F1">2</xref>), two spots on outer and inner sides of mandible basally, scape ventrally, ocular sinus, interantennal spot, a longitudinal spot on frons, a long band on gena, anterior median band on dorsal surface of pronotum, a small dorsal spot on mesepisternum, small spots of tegula anteriorly and posteriorly, parategula, a narrow transverse band on basal margin of scutellum, an irregular submedian spot and a tiny apical spot on dorsal surface of propodeum (Fig. <xref ref-type="fig" rid="F1">3</xref>), an apical band on each of T1–T5 (Fig. <xref ref-type="fig" rid="F1">4</xref>), an interrupted apical band on S2, lateral spots on S3–S4, apexes of fore and mid femora ventrally, and all tibiae ventrally; brown to dark brown: apical margin of clypeus, mandible except yellow spots, terminal segments of antenna ventrally, legs except yellow parts, and most of tegula. Wings lightly infuscate. Setae pale brown.</p><p>Head. Clypeus slightly convex, coriaceous, sparsely punctate, as wide as long, apex almost truncated (Fig. <xref ref-type="fig" rid="F1">2</xref>), total width 2.71× apical width, apical width nearly equal to interantennal space; interantennal carina prominent; A5 wider than long; frons somewhat convex and with flat bottomed punctures; vertex very sparsely punctate, cephalic fovea obsolete; <abbrev xmlns:xlink="http://www.w3.org/1999/xlink" xlink:title="post ocellar distance" id="ABBRID0E2GAC" xlink:type="simple">POD</abbrev> nearly as wide as <abbrev xmlns:xlink="http://www.w3.org/1999/xlink" xlink:title="ocellar distance" id="ABBRID0E6GAC" xlink:type="simple">OOD</abbrev>.</p><p>Mesosoma. Pronotal carina complete, rounded dorsally and emarginated laterally; anterior surface of pronotum smooth; dorsal surface of pronotum, mesoscutum, mesepisternum, mesoscutellum, metanotum, and both dorsal and lateral surfaces of propodeum coarsely and densely punctate, punctures on mesepisternum, metanotum, and both dorsal and lateral surfaces of propodeum relatively denser and shallower, their interspaces distinctly carinate, reticulate, and similar to those of frons; mesoscutum evenly convex; mesoscutellum flat; metanotum slightly sloping; dorsal surface of propodeum almost in the same horizontal plane as metanotum, without distinct teeth behind metanotum, without superior carina; posterior surface widely and deeply depressed, forming a central cavity (Fig. <xref ref-type="fig" rid="F1">3</xref>), and well-separated from dorsal surface, smooth, and with a median longitudinal carina. Tegula wide, length slightly longer than its width, and posterior lobe short and small, almost in the level of apex of parategula.</p><p>Metasoma. In dorsal view, T1 domed, its width 1.91× length and 0.82× width of T2, basally without a transverse carina, anterior surface coriaceous, impunctate, and almost vertical, dorsal surface with very sparse punctures; T2 apically with a narrow, translucent and blade-shaped lamella (Fig. <xref ref-type="fig" rid="F1">4</xref>), punctures on T2 and other terga similar to those of T1; S2 widely depressed basally, punctures of S2 and other sterna a little bigger and denser than those of terga; apical yellow bands of T1–T2 wider than those of other terga and with U-shaped gaps mesally.</p></tp:treatment-sec><tp:treatment-sec sec-type="remarks" id="SECID0EPHAC"><title>Remarks.</title><p>This species is similar to <italic><tp:taxon-name><tp:taxon-name-part taxon-name-part-type="genus" reg="Stenodyneriellus">S.</tp:taxon-name-part><tp:taxon-name-part taxon-name-part-type="species" reg="sublamellatus">sublamellatus</tp:taxon-name-part></tp:taxon-name></italic> Giordani Soika, 1994, from Malaysia by the character of T2 with a narrow, translucent, blade-shaped lamella apically (Fig. <xref ref-type="fig" rid="F1">4</xref>). It differs from the related species and all other members of the genus by the following character combination: posterior surface of propodeum (Fig. <xref ref-type="fig" rid="F1">3</xref>) with a wide and deep central cavity and well-separated from dorsal surface, A5 wider than long, and lateral side of pronotum normal, not concave.</p><fig id="F1" position="float" orientation="portrait"><label>Figures 1–4.</label><caption><p><italic><tp:taxon-name><tp:taxon-name-part taxon-name-part-type="genus" reg="Stenodyneriellus">Stenodyneriellus</tp:taxon-name-part><tp:taxon-name-part taxon-name-part-type="species" reg="angustus">angustus</tp:taxon-name-part></tp:taxon-name></italic> sp. n. <bold>1</bold> habitus of holotype (dorsal view) <bold>2</bold> clypeus (frontal view) <bold>3</bold> propodeum (dorsal view) <bold>4</bold> T1–T4 (dorsal view).</p></caption><graphic xmlns:xlink="http://www.w3.org/1999/xlink" xlink:href="zookeys-820-071-g001.jpg" position="float" orientation="portrait" xlink:type="simple" id="oo_259824.jpg"/></fig></tp:treatment-sec><tp:treatment-sec sec-type="distribution" id="SECID0EIJAC"><title>Distribution.</title><p>Thailand.</p></tp:treatment-sec><tp:treatment-sec sec-type="etymology" id="SECID0ENJAC"><title>Etymology.</title><p>The specific name is the Latin adjective <italic><tp:taxon-name><tp:taxon-name-part taxon-name-part-type="genus" reg="Stenodyneriellus"/><tp:taxon-name-part taxon-name-part-type="species" reg="angustus">angustus</tp:taxon-name-part></tp:taxon-name></italic> (= narrow), which refers to T2 with a narrow, translucent and blade-shaped lamella apically.</p></tp:treatment-sec></tp:taxon-treatment>
