# Supplementary material for: Descriptions of three new species of the genus Stenodyneriellus Giordani Soika with keys to some related species (Hymenoptera, Vespidae, Eumeninae)
Source: Zookeys. 2019 Jan 28;(820):71–81. doi: 10.3897/zookeys.820.32167 (PMC6361870; doi:10.3897/zookeys.820.32167)
Supplement: XML Treatment for Stenodyneriellus profundus [file zookeys.820.32167-treatment2.xml]

<!DOCTYPE tp:taxon-treatment
  PUBLIC "-//TaxonX//DTD Taxonomic Treatment Publishing DTD v0 20100105//EN" "tax-treatment-NSO.dtd">
<tp:taxon-treatment xmlns:tp="http://www.plazi.org/taxpub"><tp:treatment-meta><kwd-group><label>Taxon classification</label><kwd><named-content xmlns:xlink="http://www.w3.org/1999/xlink" content-type="kingdom">Animalia</named-content></kwd><kwd><named-content xmlns:xlink="http://www.w3.org/1999/xlink" content-type="order">Hymenoptera</named-content></kwd><kwd><named-content xmlns:xlink="http://www.w3.org/1999/xlink" content-type="family">Vespidae</named-content></kwd></kwd-group><mixed-citation publication-type="journal"><person-group><name><surname>Li</surname><given-names>Ting-Jing</given-names></name><name><surname>Carpenter</surname><given-names>James M.</given-names></name></person-group><article-title>Descriptions of three new species of the genus <italic><tp:taxon-name><tp:taxon-name-part taxon-name-part-type="genus" reg="Stenodyneriellus">Stenodyneriellus</tp:taxon-name-part></tp:taxon-name></italic> Giordani Soika with keys to some related species (<tp:taxon-name><tp:taxon-name-part taxon-name-part-type="order">Hymenoptera</tp:taxon-name-part></tp:taxon-name>, <tp:taxon-name><tp:taxon-name-part taxon-name-part-type="family">Vespidae</tp:taxon-name-part></tp:taxon-name>, <tp:taxon-name><tp:taxon-name-part taxon-name-part-type="subfamily">Eumeninae</tp:taxon-name-part></tp:taxon-name>)</article-title><source>Zookeys</source><day>28</day><month>1</month><year>2019</year><volume>2019</volume><issue>820</issue><fpage>71</fpage><lpage>81</lpage><pub-id pub-id-type="doi">10.3897/zookeys.820.32167</pub-id></mixed-citation></tp:treatment-meta><tp:nomenclature><tp:taxon-name>
            <tp:taxon-name-part taxon-name-part-type="genus" reg="Stenodyneriellus">Stenodyneriellus</tp:taxon-name-part>
            <tp:taxon-name-part taxon-name-part-type="species" reg="profundus">profundus</tp:taxon-name-part>
            <object-id xmlns:xlink="http://www.w3.org/1999/xlink" content-type="zoobank" xlink:type="simple">http://zoobank.org/3C161DC5-CAC9-4C66-A88B-53FD64DE1458</object-id>
          </tp:taxon-name><tp:taxon-status xmlns:xlink="http://www.w3.org/1999/xlink" xlink:type="simple">sp. n.</tp:taxon-status><xref ref-type="fig" rid="F2">Figs 5</xref><xref ref-type="fig" rid="F2">, 6</xref><xref ref-type="fig" rid="F2">, 9</xref></tp:nomenclature><tp:treatment-sec sec-type="material" id="SECID0ERLAC"><title>Material examined.</title><p>Holotype, ♂, Philippines, ca. 4 miles E of Marikina, Rizal Prov. Luzon, 19.IX.1945, RP Dow leg., deposited in <named-content xmlns:xlink="http://www.w3.org/1999/xlink" content-type="dwc:institutional_code" xlink:type="simple"><named-content content-type="dwc:institutional_code" xlink:type="simple">AMNH</named-content></named-content>.</p></tp:treatment-sec><tp:treatment-sec sec-type="description" id="SECID0ECMAC"><title>Description.</title><p>Male (Fig. <xref ref-type="fig" rid="F2">5</xref>): body length 9.0 mm, forewing length 9.5 mm. Black, with the following parts yellow: clypeus (Fig. <xref ref-type="fig" rid="F2">6</xref>), basal spot on outer side and long band on inner side of mandible, a band along inner eye orbit from base of clypeus to vertex occupying entire ocular sinus, ventral scape, big interantennal longitudinal band connecting clypeus, gena, anterior band on dorsal surface of pronotum, two submedian vertical lines on mesoscutum, a large dorsal spot and a large longitudinal ventral band on mesepisternum, round band of tegula, parategula, basal halves of both scutellum and metanotum, apical part of propodeum, an apical band on each of T1–T6 and S3–S6, S1 and most of S2 except for median triangle dark brown spot, two basal spots on lateral side of T1 (a large spot and a small one), one large basal spot on lateral side of T2, small median spots on both T7 and S7, ventral sides of all coxae and tibiae, and some or then most of all femora, tibiae, all first tarsi; reddish brown to brown: mandible except for yellow parts, antenna ventrally except for scape, both lateral and posterior surfaces of propodeum, T1 and T5–T7 except all yellow parts, triangle spot of S2, tegula except yellow part, and all legs except yellow parts. Wings lightly infuscate. Setae pale brown.</p><p>Head. Clypeus (Fig. <xref ref-type="fig" rid="F2">6</xref>) moderately punctate, wholly very convex, approximately as wide as (1.03×) long, total width 2.67× apical width, apex broadly and deeply emarginated into an arc of a circle, forming two long and sharp apical teeth which delimit a wide and entirely concave median area apically, apical width 1.5× emargination depth and as wide as interantennal space; interantennal carina prominent; frons evenly convex, and coarsely and densely punctate; vertex and gena moderately punctate; <abbrev xmlns:xlink="http://www.w3.org/1999/xlink" xlink:title="post ocellar distance" id="ABBRID0EWMAC" xlink:type="simple">POD</abbrev> much shorter than (0.6×) <abbrev xmlns:xlink="http://www.w3.org/1999/xlink" xlink:title="ocellar distance" id="ABBRID0E1MAC" xlink:type="simple">OOD</abbrev>; A13 small, conical and pointed and backward just beyond the middle of A11.</p><p>Mesosoma. Pronotal carina complete, rounded dorsally and emarginated laterally; anterior surface of pronotum wholly coriaceous and impunctate; dorsal surface of pronotum moderately punctate medially and densely punctate laterally and apically; mesoscutum, mesepisternum, mesoscutellum, metanotum sparsely to moderately punctate, similar to those of vertex and gena, punctures of mesoscutellum slightly sparser than those of other above parts; mesoscutum slightly convex; both mesoscutellum and metanotum flat; dorsal surface of propodeum punctate, punctures shallow, flat bottomed and interspaces slightly carinate, in the same horizontal plane as metanotum, with two small and translucent teeth behind metanotum, without superior carina; posterior surface smooth, with medial longitudinal carina, widely and deeply depressed forming a central cavity (Fig. <xref ref-type="fig" rid="F2">9</xref>), well-separated from dorsal surface; lateral surface of propodeum coriaceous and very sparsely punctuate. Tegula length slightly longer than its width, and posterior lobe small, almost reaching apex of parategula.</p><p>Metasoma. In dorsal view, T1 domed, its width 1.78× length and 0.80× width of T2, basally without a transverse carina, anterior surface vertical, smooth, and separated from dorsal surface, dorsal surface coriaceous and with very sparse, tiny punctures; T2 without a translucent and blade-shaped lamella apically, punctures on T2 and other terga similar to those of T1; S2 widely depressed basally, punctures of sterna similar to those of terga; apical yellow bands on T1–T4 wider medially, with small gaps medially, apical band of T6 interrupted laterally, and all apical yellow bands of sterna with U-shaped gaps medially.</p></tp:treatment-sec><tp:treatment-sec sec-type="remarks" id="SECID0EFNAC"><title>Remarks.</title><p>This species is similar to <italic><tp:taxon-name><tp:taxon-name-part taxon-name-part-type="genus" reg="Stenodyneriellus">S.</tp:taxon-name-part><tp:taxon-name-part taxon-name-part-type="species" reg="flaviventris">flaviventris</tp:taxon-name-part></tp:taxon-name></italic> Giordani Soika, 1994, from the Philippines and <italic><tp:taxon-name><tp:taxon-name-part taxon-name-part-type="genus" reg="Stenodyneriellus">S.</tp:taxon-name-part><tp:taxon-name-part taxon-name-part-type="species" reg="octolineatus">octolineatus</tp:taxon-name-part></tp:taxon-name></italic> Giordani Soika, 1994, from Singapore in sharing with the character: clypeus approximately as wide as long, or a little wider than long, very convex, broadly and deeply emarginated into an arc of a circle, forming two long and sharp apical teeth which delimit a wide and entirely concave median area (Figs <xref ref-type="fig" rid="F2">6–8</xref>). It can be distinguished from the two related species by the following key.</p></tp:treatment-sec><tp:treatment-sec sec-type="distribution" id="SECID0EFOAC"><title>Distribution.</title><p>Philippines.</p></tp:treatment-sec><tp:treatment-sec sec-type="etymology" id="SECID0EKOAC"><title>Etymology.</title><p>The specific name is the Latin adjective <italic><tp:taxon-name><tp:taxon-name-part taxon-name-part-type="genus" reg="Stenodyneriellus"/><tp:taxon-name-part taxon-name-part-type="species" reg="profundus">profundus</tp:taxon-name-part></tp:taxon-name></italic> (= deep, vast) referring to the deep emargination of the clypeus.</p><fig id="F2" position="float" orientation="portrait"><label>Figures 5–11.</label><caption><p><bold>5, 6, 9</bold><italic><tp:taxon-name><tp:taxon-name-part taxon-name-part-type="genus" reg="Stenodyneriellus">Stenodyneriellus</tp:taxon-name-part><tp:taxon-name-part taxon-name-part-type="species" reg="angustus">angustus</tp:taxon-name-part></tp:taxon-name></italic> sp. n. <bold>7, 10</bold><italic><tp:taxon-name><tp:taxon-name-part taxon-name-part-type="genus" reg="Stenodyneriellus">Stenodyneriellus</tp:taxon-name-part><tp:taxon-name-part taxon-name-part-type="species" reg="flaviventris">flaviventris</tp:taxon-name-part></tp:taxon-name></italic><bold>8, 11</bold><italic><tp:taxon-name><tp:taxon-name-part taxon-name-part-type="genus" reg="Stenodyneriellus">Stenodyneriellus</tp:taxon-name-part><tp:taxon-name-part taxon-name-part-type="species" reg="octolineatus">octolineatus</tp:taxon-name-part></tp:taxon-name></italic><bold>5</bold> habitus of holotype (dorsal view) <bold>6–8</bold> clypeus (frontal view) <bold>9–11</bold> propodeum (dorsal view).</p></caption><graphic xmlns:xlink="http://www.w3.org/1999/xlink" xlink:href="zookeys-820-071-g002.jpg" position="float" orientation="portrait" xlink:type="simple" id="oo_259825.jpg"/></fig></tp:treatment-sec></tp:taxon-treatment>
