# Supplementary material for: Descriptions of three new species of the genus Stenodyneriellus Giordani Soika with keys to some related species (Hymenoptera, Vespidae, Eumeninae)
Source: Zookeys. 2019 Jan 28;(820):71–81. doi: 10.3897/zookeys.820.32167 (PMC6361870; doi:10.3897/zookeys.820.32167)
Supplement: XML Treatment for Stenodyneriellus longitergus [file zookeys.820.32167-treatment3.xml]

<!DOCTYPE tp:taxon-treatment
  PUBLIC "-//TaxonX//DTD Taxonomic Treatment Publishing DTD v0 20100105//EN" "tax-treatment-NSO.dtd">
<tp:taxon-treatment xmlns:tp="http://www.plazi.org/taxpub"><tp:treatment-meta><kwd-group><label>Taxon classification</label><kwd><named-content xmlns:xlink="http://www.w3.org/1999/xlink" content-type="kingdom">Animalia</named-content></kwd><kwd><named-content xmlns:xlink="http://www.w3.org/1999/xlink" content-type="order">Hymenoptera</named-content></kwd><kwd><named-content xmlns:xlink="http://www.w3.org/1999/xlink" content-type="family">Vespidae</named-content></kwd></kwd-group><mixed-citation publication-type="journal"><person-group><name><surname>Li</surname><given-names>Ting-Jing</given-names></name><name><surname>Carpenter</surname><given-names>James M.</given-names></name></person-group><article-title>Descriptions of three new species of the genus <italic><tp:taxon-name><tp:taxon-name-part taxon-name-part-type="genus" reg="Stenodyneriellus">Stenodyneriellus</tp:taxon-name-part></tp:taxon-name></italic> Giordani Soika with keys to some related species (<tp:taxon-name><tp:taxon-name-part taxon-name-part-type="order">Hymenoptera</tp:taxon-name-part></tp:taxon-name>, <tp:taxon-name><tp:taxon-name-part taxon-name-part-type="family">Vespidae</tp:taxon-name-part></tp:taxon-name>, <tp:taxon-name><tp:taxon-name-part taxon-name-part-type="subfamily">Eumeninae</tp:taxon-name-part></tp:taxon-name>)</article-title><source>Zookeys</source><day>28</day><month>1</month><year>2019</year><volume>2019</volume><issue>820</issue><fpage>71</fpage><lpage>81</lpage><pub-id pub-id-type="doi">10.3897/zookeys.820.32167</pub-id></mixed-citation></tp:treatment-meta><tp:nomenclature><tp:taxon-name>
            <tp:taxon-name-part taxon-name-part-type="genus" reg="Stenodyneriellus">Stenodyneriellus</tp:taxon-name-part>
            <tp:taxon-name-part taxon-name-part-type="species" reg="longitergus">longitergus</tp:taxon-name-part>
            <object-id xmlns:xlink="http://www.w3.org/1999/xlink" content-type="zoobank" xlink:type="simple">http://zoobank.org/600D6184-EBF1-4017-9121-9F1C5031B573</object-id>
          </tp:taxon-name><tp:taxon-status xmlns:xlink="http://www.w3.org/1999/xlink" xlink:type="simple">sp. n.</tp:taxon-status><xref ref-type="fig" rid="F3">Figs 12–15</xref></tp:nomenclature><tp:treatment-sec sec-type="material" id="SECID0EEHAE"><title>Material examined.</title><p>Holotype, ♀, Indonesia, Latimodjong Mts Bontce Batoe Dist, 18–25.V.1931, 4000 m a.s.l., leg. <named-content xmlns:xlink="http://www.w3.org/1999/xlink" content-type="dwc:institutional_code" xlink:type="simple">DEI</named-content> Celebes, &amp; CF Clagg, deposited in <named-content xmlns:xlink="http://www.w3.org/1999/xlink" content-type="dwc:institutional_code" xlink:type="simple"><named-content content-type="dwc:institutional_code" xlink:type="simple">AMNH</named-content></named-content>.</p></tp:treatment-sec><tp:treatment-sec sec-type="description" id="SECID0EZHAE"><title>Description.</title><p>Female (Fig. <xref ref-type="fig" rid="F3">12</xref>): body length 10.0 mm, forewing length 10.5 mm. Black, with the following parts ferruginous: clypeus except for a dark central spot (Fig. <xref ref-type="fig" rid="F3">13</xref>), mandible, a band along inner eye orbit from base of clypeus to ocular sinus, antenna, large interantennal spot, gena mostly, pronotum except for lateral side and apical surface, a large dorsal spot on mesepisternum, tegula, parategula, T1 except for apical band and black submedian spot, S1, and all legs; following parts yellowish brown: scutellum except apex, basal band of metanotum, apex of propodeum, an apical band on each of T1–T5 and S2–S5 (Fig. <xref ref-type="fig" rid="F3">15</xref>). Wings infuscate. Setae brown.</p><p>Head. Clypeus (Fig. <xref ref-type="fig" rid="F3">13</xref>) densely punctate and evenly convex, approximately as wide as long, total width 2.25× apical width, apex wider than (1.33×) interantennal space, almost truncated and just slightly emarginated mesally; interantennal carina prominent; A5 wider than long; frons evenly convex, and coarsely and densely punctate, interspaces carinate and reticulate; punctures on vertex and gena slightly sparser than those of frons; <abbrev xmlns:xlink="http://www.w3.org/1999/xlink" xlink:title="post ocellar distance" id="ABBRID0ERIAE" xlink:type="simple">POD</abbrev> much shorter than (0.6×) <abbrev xmlns:xlink="http://www.w3.org/1999/xlink" xlink:title="ocellar distance" id="ABBRID0EVIAE" xlink:type="simple">OOD</abbrev>.</p><p>Mesosoma. Pronotal carina complete, waved dorsally and slightly emarginated laterally; anterior surface of pronotum smooth; dorsal surface of pronotum densely punctate, interspaces between punctures carinate, punctures on mesoscutum, mesoscutellum, mesepisternum and metanotum similar to or slightly sparser than those of pronotum; mesoscutum convex; mesoscutellum flat; metanotum slightly sloping apically; dorsal surface of propodeum thickly punctate, punctures shallow, flat bottomed and interspaces distinctly carinate and reticulate, in the same horizontal plane as metanotum, without teeth behind metanotum, with superior carina; posterior surface widely and deeply depressed forming a central cavity (Fig. <xref ref-type="fig" rid="F3">14</xref>), clearly separated from dorsal surface, both posterior and lateral surfaces coarsely punctate and with thin and transverse striae; tegula longer than wide, and posterior lobe small and somewhat shorter than parategula.</p><p>Metasoma. In dorsal view, T1 (Fig. <xref ref-type="fig" rid="F3">15</xref>) elongate, approximately as long as wide apically, much narrower than (0.68×) T2, basally without a transverse carina, anterior surface not well-separated from dorsal surface, dorsal surface of T1 except for apical band densely punctate, interspaces between punctures slightly less than diameters and distinctly sparser than those of propodeum; T2 without a translucent and blade-shaped lamella apically, punctures on T2 and other terga smaller and sparser than those of T1; S2 widely depressed basally and sparsely punctate; apical bands of T1–T2 wider than those of other terga, and those of T2–T5 with small gaps medially.</p></tp:treatment-sec><tp:treatment-sec sec-type="remarks" id="SECID0EFJAE"><title>Remarks.</title><p>This species is similar to three Philippine species (<italic><tp:taxon-name><tp:taxon-name-part taxon-name-part-type="genus" reg="Stenodyneriellus">S.</tp:taxon-name-part><tp:taxon-name-part taxon-name-part-type="species" reg="nitidus">nitidus</tp:taxon-name-part></tp:taxon-name></italic> Giordani Soika, <italic><tp:taxon-name><tp:taxon-name-part taxon-name-part-type="genus" reg="Stenodyneriellus">S.</tp:taxon-name-part><tp:taxon-name-part taxon-name-part-type="species" reg="plurinotatus">plurinotatus</tp:taxon-name-part></tp:taxon-name></italic> Giordani Soika, and <italic><tp:taxon-name><tp:taxon-name-part taxon-name-part-type="genus" reg="Stenodyneriellus">S.</tp:taxon-name-part><tp:taxon-name-part taxon-name-part-type="species" reg="rufinodus">rufinodus</tp:taxon-name-part></tp:taxon-name></italic> Giordani Soika) in sharing the elongate character of T1: it is approximately as long as wide at the apex, and much narrower than T2. It differs from these three related species as shown in the following key.</p></tp:treatment-sec><tp:treatment-sec sec-type="distribution" id="SECID0EMKAE"><title>Distribution.</title><p>Indonesia.</p></tp:treatment-sec><tp:treatment-sec sec-type="etymology" id="SECID0ERKAE"><title>Etymology.</title><p>The specific name <italic><tp:taxon-name><tp:taxon-name-part taxon-name-part-type="genus" reg="Stenodyneriellus"/><tp:taxon-name-part taxon-name-part-type="species" reg="longitergus">longitergus</tp:taxon-name-part></tp:taxon-name></italic> is derived from two Latin words, <italic>long</italic> and <italic>tergus</italic>, which refers to T1 being elongate, approximately as long as wide apically.</p><fig id="F3" position="float" orientation="portrait"><label>Figures 12–15.</label><caption><p><italic><tp:taxon-name><tp:taxon-name-part taxon-name-part-type="genus" reg="Stenodyneriellus">Stenodyneriellus</tp:taxon-name-part><tp:taxon-name-part taxon-name-part-type="species" reg="longitergus">longitergus</tp:taxon-name-part></tp:taxon-name></italic> sp. n. <bold>12</bold> habitus of holotype (dorsal view) <bold>13</bold> clypeus (frontal view) <bold>14</bold> propodeum (dorsal view) <bold>15</bold> T1–T3 (dorsal view).</p></caption><graphic xmlns:xlink="http://www.w3.org/1999/xlink" xlink:href="zookeys-820-071-g003.jpg" position="float" orientation="portrait" xlink:type="simple" id="oo_259826.jpg"/></fig></tp:treatment-sec></tp:taxon-treatment>
