# Supplementary material for: Descriptions of three new species of the genus Stenodyneriellus Giordani Soika with keys to some related species (Hymenoptera, Vespidae, Eumeninae)
Source: Zookeys. 2019 Jan 28;(820):71–81. doi: 10.3897/zookeys.820.32167 (PMC6361870; doi:10.3897/zookeys.820.32167)
Supplement: XML Treatment for Stenodyneriellus maculatus [file zookeys.820.32167-treatment4.xml]

<!DOCTYPE tp:taxon-treatment
  PUBLIC "-//TaxonX//DTD Taxonomic Treatment Publishing DTD v0 20100105//EN" "tax-treatment-NSO.dtd">
<tp:taxon-treatment xmlns:tp="http://www.plazi.org/taxpub"><tp:treatment-meta><kwd-group><label>Taxon classification</label><kwd><named-content xmlns:xlink="http://www.w3.org/1999/xlink" content-type="kingdom">Animalia</named-content></kwd><kwd><named-content xmlns:xlink="http://www.w3.org/1999/xlink" content-type="order">Hymenoptera</named-content></kwd><kwd><named-content xmlns:xlink="http://www.w3.org/1999/xlink" content-type="family">Vespidae</named-content></kwd></kwd-group><mixed-citation publication-type="journal"><person-group><name><surname>Li</surname><given-names>Ting-Jing</given-names></name><name><surname>Carpenter</surname><given-names>James M.</given-names></name></person-group><article-title>Descriptions of three new species of the genus <italic><tp:taxon-name><tp:taxon-name-part taxon-name-part-type="genus" reg="Stenodyneriellus">Stenodyneriellus</tp:taxon-name-part></tp:taxon-name></italic> Giordani Soika with keys to some related species (<tp:taxon-name><tp:taxon-name-part taxon-name-part-type="order">Hymenoptera</tp:taxon-name-part></tp:taxon-name>, <tp:taxon-name><tp:taxon-name-part taxon-name-part-type="family">Vespidae</tp:taxon-name-part></tp:taxon-name>, <tp:taxon-name><tp:taxon-name-part taxon-name-part-type="subfamily">Eumeninae</tp:taxon-name-part></tp:taxon-name>)</article-title><source>Zookeys</source><day>28</day><month>1</month><year>2019</year><volume>2019</volume><issue>820</issue><fpage>71</fpage><lpage>81</lpage><pub-id pub-id-type="doi">10.3897/zookeys.820.32167</pub-id></mixed-citation></tp:treatment-meta><tp:nomenclature><tp:taxon-name>
            <tp:taxon-name-part taxon-name-part-type="genus" reg="Stenodyneriellus">Stenodyneriellus</tp:taxon-name-part>
            <tp:taxon-name-part taxon-name-part-type="species" reg="maculatus">maculatus</tp:taxon-name-part>
          </tp:taxon-name><tp:taxon-authority>Gusenleitner, 2013</tp:taxon-authority><tp:taxon-status xmlns:xlink="http://www.w3.org/1999/xlink" xlink:type="simple">new record</tp:taxon-status><tp:nomenclature-citation-list><tp:nomenclature-citation><tp:taxon-name>
                <tp:taxon-name-part taxon-name-part-type="genus" reg="Stenodyneriellus">Stenodyneriellus</tp:taxon-name-part>
                <tp:taxon-name-part taxon-name-part-type="species" reg="maculates">maculates</tp:taxon-name-part>
              </tp:taxon-name><comment>Gusenleitner, 2013: 121–132.</comment></tp:nomenclature-citation></tp:nomenclature-citation-list></tp:nomenclature><tp:treatment-sec sec-type="material" id="SECID0E6TAE"><title>Material examined.</title><p>1♀2♂♂, S. Vietnam: Ca Mau Prov., Song Trem, ThoiBinh Distr, 200 km SW Ho Chi Minh City, 18.V.2002, leg. NQ Tan &amp; NV Binh.</p></tp:treatment-sec><tp:treatment-sec sec-type="diagnosis" id="SECID0EEUAE"><title>Diagnosis.</title><p>Clypeus in female basally with a yellow transverse band and apically with two yellow spots, in male wholly yellow; anterior surface of T1 and legs without red marks; clypeus slightly wider than long, apex truncated and narrower than interantennal space; frons, vertex and gena coarsely, deeply and densely punctate; A13 of male hooked, narrow, conical and just reaching backward the base of A12; posterior surface of propodeum smooth, widely and deeply depressed forming a central cavity, well-separated from dorsal surface; T2 without a translucent and blade-shaped lamella apically, T2–T5 clearly punctured.</p></tp:treatment-sec><tp:treatment-sec sec-type="distribution" id="SECID0EJUAE"><title>Distribution.</title><p>Vietnam (new record); Thailand.</p></tp:treatment-sec></tp:taxon-treatment>
